# Supplementary material for: Anion-Directed Assembly of a Bimetallic Pd/Ag Nanocluster: Synthesis, Characterization, and HER Activity
Source: Molecules. 2025 Jan 18;30(2):404. doi: 10.3390/molecules30020404 (PMC11767447; doi:10.3390/molecules30020404)
Supplement: Supplementary file 1 [file molecules-30-00404-s001.zip]

Archive with 1 entries (1 files):
- molecules-3415902-supplementary.pdf
